# Supplementary material for: Genetically predicted allergic rhinitis causally increases the risk of erectile dysfunction
Source: Front Genet. 2024 Jul 24;15:1423357. doi: 10.3389/fgene.2024.1423357 (PMC11303240; doi:10.3389/fgene.2024.1423357)
Supplement: Supplementary file 1 [file DataSheet1.ZIP › Supplemental Table 1..xls]

## Sheet: Sheet1
	chr.exposure	pos.exposure	beta.exposure	se.exposure	pval.exposure	samplesize.exposure	id.exposure	SNP	effect_allele.exposure	other_allele.exposure	eaf.exposure	exposure	mr_keep.exposure	pval_origin.exposure	data_source.exposure
1	1	182793708	0.185421	0.0367679	5.98425e-07	56637	ebi-a-GCST90086042	rs140599274	A	G	#N/A	|| id:ebi-a-GCST90086042	TRUE	reported	igd
2	2	102960824	-0.0967606	0.016337	2.6767e-09	56637	ebi-a-GCST90086042	rs2160203	G	A	#N/A	|| id:ebi-a-GCST90086042	TRUE	reported	igd
3	2	161619103	-0.147719	0.032297	3.62326e-06	56637	ebi-a-GCST90086042	rs189762270	T	C	#N/A	|| id:ebi-a-GCST90086042	TRUE	reported	igd
4	2	55169664	0.174729	0.0375621	4.33152e-06	56637	ebi-a-GCST90086042	rs4314030	T	C	#N/A	|| id:ebi-a-GCST90086042	TRUE	reported	igd
5	3	112911615	0.153552	0.0274801	1.54867e-08	56637	ebi-a-GCST90086042	rs2399472	T	C	#N/A	|| id:ebi-a-GCST90086042	TRUE	reported	igd
6	3	24274074	-0.0668118	0.013887	1.49593e-06	56637	ebi-a-GCST90086042	rs4858110	C	T	#N/A	|| id:ebi-a-GCST90086042	TRUE	reported	igd
7	3	179418217	-0.087803	0.0175048	4.63191e-07	56637	ebi-a-GCST90086042	rs6785332	C	A	#N/A	|| id:ebi-a-GCST90086042	TRUE	reported	igd
8	5	110424583	-0.0866559	0.0139922	5.62199e-10	56637	ebi-a-GCST90086042	rs13166760	T	C	#N/A	|| id:ebi-a-GCST90086042	TRUE	reported	igd
9	7	81877993	-0.0696272	0.0149669	3.11043e-06	56637	ebi-a-GCST90086042	rs3801706	T	C	#N/A	|| id:ebi-a-GCST90086042	TRUE	reported	igd
10	8	10382473	-0.0675486	0.0144579	2.88868e-06	56637	ebi-a-GCST90086042	rs4543508	T	G	#N/A	|| id:ebi-a-GCST90086042	TRUE	reported	igd
11	11	121186050	-0.496731	0.107498	7.80207e-07	56637	ebi-a-GCST90086042	rs144648719	T	C	#N/A	|| id:ebi-a-GCST90086042	TRUE	reported	igd
12	11	32268793	0.0750511	0.0148477	4.54527e-07	56637	ebi-a-GCST90086042	rs4922587	C	T	#N/A	|| id:ebi-a-GCST90086042	TRUE	reported	igd
13	12	48190269	-0.0943693	0.0180835	1.46491e-07	56637	ebi-a-GCST90086042	rs112689589	T	C	#N/A	|| id:ebi-a-GCST90086042	TRUE	reported	igd
14	13	111177185	-0.0749357	0.0161519	3.55181e-06	56637	ebi-a-GCST90086042	rs2477914	T	A	#N/A	|| id:ebi-a-GCST90086042	TRUE	reported	igd
15	19	30216601	-0.368072	0.0831802	3.39141e-06	56637	ebi-a-GCST90086042	rs138948734	T	C	#N/A	|| id:ebi-a-GCST90086042	TRUE	reported	igd
16	19	50761130	-0.0707341	0.0149888	2.23949e-06	56637	ebi-a-GCST90086042	rs34589185	T	G	#N/A	|| id:ebi-a-GCST90086042	TRUE	reported	igd
17	21	19630665	0.0717515	0.013914	2.54056e-07	56637	ebi-a-GCST90086042	rs2824711	A	G	#N/A	|| id:ebi-a-GCST90086042	TRUE	reported	igd
