# Supplementary material for: Genetically predicted allergic rhinitis causally increases the risk of erectile dysfunction
Source: Front Genet. 2024 Jul 24;15:1423357. doi: 10.3389/fgene.2024.1423357 (PMC11303240; doi:10.3389/fgene.2024.1423357)
Supplement: Supplementary file 1 [file DataSheet1.ZIP › Supplemental Table 2.xls]

## Sheet: Sheet1
se.exposure	pos.exposure	chr.exposure	samplesize.exposure	beta.exposure	pval.exposure	id.exposure	SNP	effect_allele.exposure	other_allele.exposure	eaf.exposure	exposure	mr_keep.exposure	pval_origin.exposure	data_source.exposure
0.0527	159893200	4	#N/A	-0.2518	1.758e-06	finn-b-ERECTILE_DYSFUNCTION	rs11736880	C	T	0.2066	|| id:finn-b-ERECTILE_DYSFUNCTION	TRUE	reported	igd
0.0498	9237526	7	#N/A	0.2368	2.037e-06	finn-b-ERECTILE_DYSFUNCTION	rs10241701	G	A	0.2436	|| id:finn-b-ERECTILE_DYSFUNCTION	TRUE	reported	igd
0.0501	128496847	8	#N/A	-0.2307	4.048e-06	finn-b-ERECTILE_DYSFUNCTION	rs13258548	G	A	0.2362	|| id:finn-b-ERECTILE_DYSFUNCTION	TRUE	reported	igd
0.0424	128413305	8	#N/A	-0.2173	3.08901e-07	finn-b-ERECTILE_DYSFUNCTION	rs6983267	T	G	0.4767	|| id:finn-b-ERECTILE_DYSFUNCTION	TRUE	reported	igd
0.2056	46810586	17	#N/A	1.0376	4.51305e-07	finn-b-ERECTILE_DYSFUNCTION	rs145922598	T	C	0.0125	|| id:finn-b-ERECTILE_DYSFUNCTION	TRUE	reported	igd
0.1682	50786387	18	#N/A	0.7984	2.05499e-06	finn-b-ERECTILE_DYSFUNCTION	rs116902888	T	C	0.01905	|| id:finn-b-ERECTILE_DYSFUNCTION	TRUE	reported	igd
0.0438	39611741	20	#N/A	-0.2291	1.67201e-07	finn-b-ERECTILE_DYSFUNCTION	rs35929622	G	A	0.4062	|| id:finn-b-ERECTILE_DYSFUNCTION	TRUE	reported	igd
